# Supplementary material for: Foliimonas ilicis gen. nov., sp. nov., a carbon monoxide-oxidizing bacterium belonging to a novel genus of the family Phyllobacteriaceae isolated from leaves of Ilex aquifolium
Source: Int J Syst Evol Microbiol. 2025 Nov 3;75(11):006953. doi: 10.1099/ijsem.0.006953 (PMC12582533; doi:10.1099/ijsem.0.006953)
Supplement: Uncited Table S1. [file ijsem-75-06953-s002.xlsx]

## Sheet: Munka1
	Rhizobium_borbori_LMG_23925	Rhizobium_populi_CCTCC_AB_2013068	Agrobacterium_radiobacter_CFBP_5522	Agrobacterium_larrymoorei_AF3.10	Agrobacterium_rubi_TR3	Pseudorhizobium_banfieldii_NT-26	Pseudorhizobium_flavum_YW14	Rhizobium_tarimense_CCTCC_AB_2011011	Pseudorhizobium_marinum_MGL06	Pseudorhizobium_pelagicum_R1-200B4	Rhizobium_pakistanense_CCBAU_101086	Neorhizobium_galegae_HAMBI_540	Neorhizobium_tomejilense_T17	Rhizobium_vignae_CCBAU_05176	Rhizobium_petrolearium_DSM_26482	Neorhizobium_alkalisoli_DSM_21826	Neorhizobium_huautlense_DSM_21817	Neorhizobium_lilium_24NR	Neorhizobium_sp._NCHU2750	Rhizobium_cellulosilyticum_DSM_18291	Rhizobium_smilacinae_CCTCC_AB_2013016	Endobacterium_cerealis_RZME27	Rhizobium_yantingense_CCTCC_AB_2014007	Allorhizobium_pseudoryzae_DSM_19479	Rhizobium_helianthi_CGMCC_1.12192	Rhizobium_rhizoryzae_DSM_29514	Ciceribacter_lividus_DSM_25528	Ciceribacter_ferrooxidans_F8825	Ciceribacter_thiooxidans_F43B	Rhizobium_ipomoeae_shin9-1	Rhizobium_glycinendophyticum_CL12	Rhizobium_wuzhouense_W44	Rhizobium_rosettiformans_W3	Rhizobium_aggregatum_DSM_1111	Rhizobium_albertimagni_AOL15	Rhizobium_rhizophilum_7209-2	Rhizobium_daejeonense_DSM_17795	Rhizobium_naphthalenivorans_TSY03b	Rhizobium_selenitireducens_ATCC_BAA-1503	Allorhizobium_undicola_ORS_992	Rhizobium_paknamense_DSM_100301	Allorhizobium_oryziradicis_N19	Allorhizobium_terrae_CC-HIH110	Allorhizobium_taibaishanense_strain_14971	Allorhizobium_vitis_K309	Rhizobium_halophytocola_DSM_21600	Shinella_granuli_DSM_18401	Shinella_zoogloeoides_PQ7	Mycoplana_dimorpha_DSM_7138
Rhizobium_borbori_LMG_23925	100	84.7193	78.0661	77.5841	77.5428	77.9275	77.8202	77.7508	77.8697	77.8598	78.3666	78.1734	78.1734	78.3088	78.3633	78.3435	78.251	77.3199	77.5048	77.4834	77.4933	77.1169	77.2621	77.6402	77.2572	77.3315	78.1355	78.114	78.0744	77.0756	77.6617	77.4999	77.8565	77.7327	77.6121	77.4404	78.573	78.0017	78.3187	76.9881	77.3133	76.3112	76.4004	76.4235	76.4334	76.2468	76.7388	76.7058	76.0867
Rhizobium_populi_CCTCC_AB_2013068	84.7193	100	79.1095	78.5234	78.4442	79.3126	79.2284	79.0814	79.334	79.3159	79.8574	79.3869	79.4265	79.5552	79.6956	79.6246	79.613	78.3088	78.1817	78.1933	78.1602	77.9258	78.0315	78.5845	78.1157	77.8119	79.5321	79.5652	79.4562	77.6864	78.3749	78.2263	78.5713	78.4376	78.4458	78.3154	79.6906	79.2053	79.6147	77.7987	78.0051	76.9848	77.0228	77.2225	77.2027	77.003	77.8449	77.7459	77.2242
Agrobacterium_radiobacter_CFBP_5522	78.0661	79.1095	100	88.2621	87.6876	79.8772	79.8541	79.689	79.8986	79.8821	80.7373	80.6878	80.5128	80.658	80.5805	80.7257	80.7422	79.5387	79.8194	79.7517	79.8392	79.514	79.5552	79.6659	79.4826	79.23	79.41	79.3902	79.339	78.3897	78.8685	78.8701	79.126	79.0071	78.9064	78.8454	79.7732	79.2498	79.6444	77.9324	78.3105	77.3893	77.5626	77.7904	77.7178	77.447	77.5312	77.49	76.9039
Agrobacterium_larrymoorei_AF3.10	77.5841	78.5234	88.2621	100	90.1491	79.2977	79.2994	79.3968	79.3736	79.3439	80.2206	80.3427	80.1496	80.2717	80.0571	80.3493	80.3691	79.1987	79.4034	79.3935	79.4661	79.4215	79.4677	79.6345	79.2465	79.1326	78.923	78.8899	78.776	78.0513	78.7215	78.6456	78.9725	78.885	78.7562	78.672	79.367	78.7562	79.1838	77.7376	78.1371	77.2588	77.3992	77.6402	77.594	77.1879	77.3249	77.2721	76.4978
Agrobacterium_rubi_TR3	77.5428	78.4442	87.6876	90.1491	100	79.2036	79.1557	79.2581	79.5833	79.5239	79.9944	80.105	79.9482	80.072	79.7616	79.9482	79.9217	79.1772	79.1376	79.2961	79.3637	79.2597	79.2416	79.3093	78.8965	78.8734	78.6935	78.639	78.53	77.9143	78.5482	78.5498	78.6605	78.6357	78.6291	78.5267	79.1293	78.6852	79.0996	77.4553	77.84	77.1912	77.2588	77.5098	77.4685	77.1515	77.0772	76.9765	76.2749
Pseudorhizobium_banfieldii_NT-26	77.9275	79.3126	79.8772	79.2977	79.2036	100	98.1147	88.518	88.0673	88.0475	85.056	84.0193	84.2157	84.3115	84.5459	84.6598	84.6615	82.8752	82.3535	82.5863	82.4773	81.5743	81.6601	81.7856	81.3729	81.2061	79.8029	79.8227	79.7732	78.5416	78.9362	78.8404	79.1508	79.0286	79.0831	78.8685	79.826	79.3225	79.7269	77.7937	78.3121	77.0888	77.2539	77.49	77.4371	77.4867	77.9143	77.764	77.5593
Pseudorhizobium_flavum_YW14	77.8202	79.2284	79.8541	79.2994	79.1557	98.1147	100	88.3694	87.9402	87.9303	84.9669	83.9103	84.0985	84.1926	84.4122	84.541	84.5377	82.7861	82.2165	82.4526	82.3486	81.4785	81.5677	81.6568	81.2161	81.051	79.717	79.7368	79.7055	78.4954	78.852	78.7149	79.0385	78.9444	78.9956	78.7562	79.7335	79.2251	79.6295	77.7046	78.2197	77.0376	77.1862	77.3975	77.3546	77.4586	77.8763	77.6831	77.4735
Rhizobium_tarimense_CCTCC_AB_2011011	77.7508	79.0814	79.689	79.3968	79.2581	88.518	88.3694	100	89.4755	89.4887	84.8365	84.0523	84.1926	84.3561	84.465	84.5872	84.574	82.7184	82.4163	82.5962	82.5599	81.7774	81.8434	81.8252	81.3184	81.1979	79.6345	79.6593	79.4975	78.4128	78.8586	78.8701	79.2003	79.0616	79.0996	78.9097	79.821	79.1557	79.5503	77.7805	78.289	77.1136	77.2671	77.4371	77.3777	77.4537	77.7013	77.5692	77.178
Pseudorhizobium_marinum_MGL06	77.8697	79.334	79.8986	79.3736	79.5833	88.0673	87.9402	89.4755	100	99.2901	84.9966	84.3858	84.5013	84.64	84.3825	84.5558	84.5426	83.0601	82.299	82.5467	82.6589	81.7691	81.7873	81.8137	81.3151	81.1335	79.5899	79.6312	79.5817	78.3864	79.0187	78.8817	79.2416	79.1343	79.2333	79.0781	79.7567	79.301	79.7963	77.8416	78.2329	77.3612	77.3843	77.6022	77.6435	77.6551	77.7607	77.5874	77.2588
Pseudorhizobium_pelagicum_R1-200B4	77.8598	79.3159	79.8821	79.3439	79.5239	88.0475	87.9303	89.4887	99.2901	100	84.9603	84.366	84.4749	84.6384	84.361	84.5377	84.5344	83.0073	82.2924	82.5252	82.6226	81.7377	81.7873	81.8071	81.3217	81.1187	79.5718	79.6147	79.5453	78.3716	78.9939	78.8784	79.2135	79.1029	79.1987	79.0633	79.7385	79.2977	79.7748	77.8036	78.1933	77.3546	77.3761	77.5973	77.6039	77.6353	77.7756	77.5874	77.2423
Rhizobium_pakistanense_CCBAU_101086	78.3666	79.8574	80.7373	80.2206	79.9944	85.056	84.9669	84.8365	84.9966	84.9603	100	87.0784	87.298	87.4482	87.752	87.7024	87.6694	84.9834	84.1348	84.4518	84.4997	82.8207	82.9198	82.4443	81.987	81.7741	80.3807	80.4583	80.2371	78.5498	79.192	79.0732	79.547	79.3786	79.301	79.1062	80.4121	79.6873	80.1578	78.289	78.8289	77.7145	77.7426	77.9869	77.9984	77.6518	78.4244	78.3616	77.8614
Neorhizobium_galegae_HAMBI_540	78.1734	79.3869	80.6878	80.3427	80.105	84.0193	83.9103	84.0523	84.3858	84.366	87.0784	100	96.8501	96.6767	90.5139	90.7632	90.684	87.0058	85.4126	85.4011	85.6916	83.075	83.1427	82.4328	81.7658	81.7675	79.9052	79.9052	79.7187	78.3765	79.2977	79.1904	79.3109	79.2581	79.2234	79.1392	80.2007	79.5041	80.0951	78.0612	78.5565	77.6154	77.6699	77.8565	77.9093	77.6055	78.1734	78.185	77.4751
Neorhizobium_tomejilense_T17	78.1734	79.4265	80.5128	80.1496	79.9482	84.2157	84.0985	84.1926	84.5013	84.4749	87.298	96.8501	100	97.4708	90.6988	90.892	90.816	86.9992	85.3928	85.5018	85.8468	83.25	83.2929	82.4196	81.7675	81.8236	79.8574	79.892	79.7352	78.3864	79.2251	79.1161	79.2795	79.2564	79.1854	79.1079	80.1842	79.5189	80.1281	78.0414	78.4937	77.6452	77.6666	77.8532	77.9473	77.561	78.2098	78.1685	77.5478
Rhizobium_vignae_CCBAU_05176	78.3088	79.5552	80.658	80.2717	80.072	84.3115	84.1926	84.3561	84.64	84.6384	87.4482	96.6767	97.4708	100	90.8854	91.1099	91.0455	87.2286	85.6091	85.6883	85.9855	83.3391	83.3589	82.5962	81.9755	81.9375	80.001	80.067	79.8953	78.5333	79.3786	79.3258	79.476	79.4529	79.3703	79.2862	80.2982	79.5883	80.1925	78.1388	78.6406	77.7079	77.7756	77.9737	77.977	77.7541	78.3633	78.3121	77.6617
Rhizobium_petrolearium_DSM_26482	78.3633	79.6956	80.5805	80.0571	79.7616	84.5459	84.4122	84.465	84.3825	84.361	87.752	90.5139	90.6988	90.8854	100	91.3493	91.4021	86.6459	85.51	85.5348	85.581	82.8389	83.0519	82.5615	81.9474	81.7493	80.5078	80.5012	80.3031	78.4244	79.1458	78.9708	79.3456	79.2119	79.2284	79.0187	80.2618	79.5107	80.0373	78.1817	78.7001	77.5114	77.6369	77.8746	77.7904	77.7591	78.36	78.2808	77.7112
Neorhizobium_alkalisoli_DSM_21826	78.3435	79.6246	80.7257	80.3493	79.9482	84.6598	84.541	84.5872	84.5558	84.5377	87.7024	90.7632	90.892	91.1099	91.3493	100	96.4341	86.8852	85.52	85.6273	85.7824	83.0106	83.2302	82.5005	81.9722	81.8434	80.2569	80.2816	80.1562	78.535	79.2564	79.1376	79.41	79.2845	79.3241	79.1937	80.2949	79.5288	80.0654	78.3319	78.8222	77.665	77.8235	77.9836	78.0133	77.7327	78.3649	78.3418	77.7772
Neorhizobium_huautlense_DSM_21817	78.251	79.613	80.7422	80.3691	79.9217	84.6615	84.5377	84.574	84.5426	84.5344	87.6694	90.684	90.816	91.0455	91.4021	96.4341	100	86.8159	85.5579	85.6702	85.8254	82.9165	83.1278	82.4889	81.9424	81.8682	80.2486	80.2982	80.1628	78.5317	79.2234	79.0847	79.4265	79.2845	79.3076	79.1607	80.2602	79.5916	80.1017	78.322	78.8899	77.6765	77.8334	78.0331	77.9588	77.7409	78.3121	78.2989	77.8268
Neorhizobium_lilium_24NR	77.3199	78.3088	79.5387	79.1987	79.1772	82.8752	82.7861	82.7184	83.0601	83.0073	84.9834	87.0058	86.9992	87.2286	86.6459	86.8852	86.8159	100	84.6103	84.5756	84.7193	82.0266	82.0927	81.5182	80.9172	80.7786	78.9675	78.9114	78.8569	77.5857	78.3616	78.251	78.4029	78.4128	78.322	78.1949	79.2597	78.5465	78.989	77.5411	78.0463	77.031	77.0591	77.5197	77.2902	77.1037	77.2572	77.244	76.5374
Neorhizobium_sp._NCHU2750	77.5048	78.1817	79.8194	79.4034	79.1376	82.3535	82.2165	82.4163	82.299	82.2924	84.1348	85.4126	85.3928	85.6091	85.51	85.52	85.5579	84.6103	100	90.9465	90.6757	82.9346	83.1526	81.4224	80.8991	80.8132	79.0171	78.9807	78.9147	77.911	78.639	78.5119	78.7876	78.7133	78.6935	78.6175	79.4975	78.6588	79.1524	77.8036	78.3732	77.2192	77.3595	77.5544	77.4702	77.3051	77.3645	77.3348	76.7471
Rhizobium_cellulosilyticum_DSM_18291	77.4834	78.1933	79.7517	79.3935	79.2961	82.5863	82.4526	82.5962	82.5467	82.5252	84.4518	85.4011	85.5018	85.6883	85.5348	85.6273	85.6702	84.5756	90.9465	100	93.9874	83.2879	83.4976	81.533	80.9156	80.909	78.8602	78.8123	78.8206	78.0678	78.6473	78.5498	78.7694	78.6786	78.7744	78.6225	79.2878	78.6274	78.9477	77.7145	78.2197	77.178	77.2787	77.315	77.3018	77.0195	77.3893	77.244	76.6711
Rhizobium_smilacinae_CCTCC_AB_2013016	77.4933	78.1602	79.8392	79.4661	79.3637	82.4773	82.3486	82.5599	82.6589	82.6226	84.4997	85.6916	85.8468	85.9855	85.581	85.7824	85.8254	84.7193	90.6757	93.9874	100	83.3375	83.4415	81.4686	80.8281	80.8595	78.8189	78.7595	78.6984	77.9654	78.6869	78.5449	78.7215	78.6687	78.6555	78.5911	79.372	78.639	78.9774	77.5643	78.0843	77.2093	77.2258	77.3232	77.3843	77.1004	77.4305	77.2704	76.6299
Endobacterium_cerealis_RZME27	77.1169	77.9258	79.514	79.4215	79.2597	81.5743	81.4785	81.7774	81.7691	81.7377	82.8207	83.075	83.25	83.3391	82.8389	83.0106	82.9165	82.0266	82.9346	83.2879	83.3375	100	95.5871	82.0613	81.4769	81.3597	78.6836	78.6043	78.5713	77.9093	78.3699	78.3435	78.6588	78.4723	78.5152	78.3831	79.088	78.3385	78.7314	77.4041	77.8086	77.2456	77.2935	77.2853	77.3678	76.8098	77.1169	77.064	76.3575
Rhizobium_yantingense_CCTCC_AB_2014007	77.2621	78.0315	79.5552	79.4677	79.2416	81.6601	81.5677	81.8434	81.7873	81.7873	82.9198	83.1427	83.2929	83.3589	83.0519	83.2302	83.1278	82.0927	83.1526	83.4976	83.4415	95.5871	100	82.2148	81.5446	81.4967	78.781	78.7463	78.6819	77.9258	78.4112	78.4541	78.7083	78.5465	78.6291	78.4161	79.192	78.3897	78.7661	77.5577	77.9291	77.2853	77.3282	77.3876	77.4107	76.9023	77.1499	77.0789	76.5044
Allorhizobium_pseudoryzae_DSM_19479	77.6402	78.5845	79.6659	79.6345	79.3093	81.7856	81.6568	81.8252	81.8137	81.8071	82.4443	82.4328	82.4196	82.5962	82.5615	82.5005	82.4889	81.5182	81.4224	81.533	81.4686	82.0613	82.2148	100	87.1263	87.1444	79.4958	79.3703	79.3555	78.6819	79.4446	79.2515	79.6097	79.3984	79.4611	79.2845	79.8095	79.2185	79.6246	78.469	79.0038	77.8763	78.0051	78.1355	78.1041	77.764	77.4817	77.3579	76.8791
Rhizobium_helianthi_CGMCC_1.12192	77.2572	78.1157	79.4826	79.2465	78.8965	81.3729	81.2161	81.3184	81.3151	81.3217	81.987	81.7658	81.7675	81.9755	81.9474	81.9722	81.9424	80.9172	80.8991	80.9156	80.8281	81.4769	81.5446	87.1263	100	89.6059	79.1656	79.027	78.9972	78.3831	78.9989	78.8817	79.2746	79.0732	79.0798	78.8437	79.41	78.7645	79.0748	78.1982	78.7298	77.485	77.6732	77.7673	77.6699	77.1713	77.064	77.1086	76.6282
Rhizobium_rhizoryzae_DSM_29514	77.3315	77.8119	79.23	79.1326	78.8734	81.2061	81.051	81.1979	81.1335	81.1187	81.7741	81.7675	81.8236	81.9375	81.7493	81.8434	81.8682	80.7786	80.8132	80.909	80.8595	81.3597	81.4967	87.1444	89.6059	100	78.9345	78.7777	78.8156	78.2708	78.8668	78.7892	79.1161	78.9477	79.0303	78.7331	79.1012	78.4607	78.9956	77.835	78.3385	77.3298	77.4784	77.5494	77.594	77.1581	77.1053	77.0426	76.4879
Ciceribacter_lividus_DSM_25528	78.1355	79.5321	79.41	78.923	78.6935	79.8029	79.717	79.6345	79.5899	79.5718	80.3807	79.9052	79.8574	80.001	80.5078	80.2569	80.2486	78.9675	79.0171	78.8602	78.8189	78.6836	78.781	79.4958	79.1656	78.9345	100	96.2772	95.7588	82.0382	82.9033	82.8158	83.2615	82.9924	82.8455	82.6804	85.0478	84.7638	85.4391	80.8595	81.3861	80.1743	80.1925	80.5689	80.5507	80.5507	78.502	78.3897	78.0282
Ciceribacter_ferrooxidans_F8825	78.114	79.5652	79.3902	78.8899	78.639	79.8227	79.7368	79.6593	79.6312	79.6147	80.4583	79.9052	79.892	80.067	80.5012	80.2816	80.2982	78.9114	78.9807	78.8123	78.7595	78.6043	78.7463	79.3703	79.027	78.7777	96.2772	100	96.6322	82.0432	82.7629	82.6688	83.1344	82.8504	82.753	82.5104	85.0924	84.7011	85.4027	80.7934	81.2573	80.039	80.1099	80.6069	80.4682	80.4897	78.469	78.3237	78.0298
Ciceribacter_thiooxidans_F43B	78.0744	79.4562	79.339	78.776	78.53	79.7732	79.7055	79.4975	79.5817	79.5453	80.2371	79.7187	79.7352	79.8953	80.3031	80.1562	80.1628	78.8569	78.9147	78.8206	78.6984	78.5713	78.6819	79.3555	78.9972	78.8156	95.7588	96.6322	100	81.9094	82.725	82.5929	83.0634	82.8092	82.6573	82.4806	85.0115	84.5608	85.2921	80.7059	81.2425	80.0472	80.0901	80.5887	80.5672	80.4946	78.426	78.3303	77.939
Rhizobium_ipomoeae_shin9-1	77.0756	77.6864	78.3897	78.0513	77.9143	78.5416	78.4954	78.4128	78.3864	78.3716	78.5498	78.3765	78.3864	78.5333	78.4244	78.535	78.5317	77.5857	77.911	78.0678	77.9654	77.9093	77.9258	78.6819	78.3831	78.2708	82.0382	82.0432	81.9094	100	88.2324	88.1696	89.2048	88.8383	88.8845	88.6666	83.3176	82.6507	83.1938	79.7583	80.1611	79.3703	79.4149	79.6626	79.6394	79.41	77.2489	76.9997	76.5853
Rhizobium_glycinendophyticum_CL12	77.6617	78.3749	78.8685	78.7215	78.5482	78.9362	78.852	78.8586	79.0187	78.9939	79.192	79.2977	79.2251	79.3786	79.1458	79.2564	79.2234	78.3616	78.639	78.6473	78.6869	78.3699	78.4112	79.4446	78.9989	78.8668	82.9033	82.7629	82.725	88.2324	100	95.3048	91.5078	91.412	91.0571	91.138	84.4254	83.8839	84.5393	80.2701	80.9189	80.2024	80.2486	80.521	80.4253	79.8854	77.7029	77.6105	77.0376
Rhizobium_wuzhouense_W44	77.4999	78.2263	78.8701	78.6456	78.5498	78.8404	78.7149	78.8701	78.8817	78.8784	79.0732	79.1904	79.1161	79.3258	78.9708	79.1376	79.0847	78.251	78.5119	78.5498	78.5449	78.3435	78.4541	79.2515	78.8817	78.7892	82.8158	82.6688	82.5929	88.1696	95.3048	100	91.3939	91.4632	91.095	91.2849	84.3412	83.8063	84.5212	80.1809	80.8132	80.1133	80.143	80.3857	80.389	79.7699	77.6468	77.5147	76.9567
Rhizobium_rosettiformans_W3	77.8565	78.5713	79.126	78.9725	78.6605	79.1508	79.0385	79.2003	79.2416	79.2135	79.547	79.3109	79.2795	79.476	79.3456	79.41	79.4265	78.4029	78.7876	78.7694	78.7215	78.6588	78.7083	79.6097	79.2746	79.1161	83.2615	83.1344	83.0634	89.2048	91.5078	91.3939	100	94.8475	95.0605	94.4117	84.7209	83.9863	84.6037	80.5227	81.0163	80.1925	80.3097	80.4005	80.346	80.0637	77.9374	77.8845	77.2737
Rhizobium_aggregatum_DSM_1111	77.7327	78.4376	79.0071	78.885	78.6357	79.0286	78.9444	79.0616	79.1343	79.1029	79.3786	79.2581	79.2564	79.4529	79.2119	79.2845	79.2845	78.4128	78.7133	78.6786	78.6687	78.4723	78.5465	79.3984	79.0732	78.9477	82.9924	82.8504	82.8092	88.8383	91.412	91.4632	94.8475	100	94.7799	94.4942	84.4238	83.8905	84.4799	80.389	80.833	80.1314	80.1941	80.4996	80.4005	79.9036	77.8812	77.7706	77.135
Rhizobium_albertimagni_AOL15	77.6121	78.4458	78.9064	78.7562	78.6291	79.0831	78.9956	79.0996	79.2333	79.1987	79.301	79.2234	79.1854	79.3703	79.2284	79.3241	79.3076	78.322	78.6935	78.7744	78.6555	78.5152	78.6291	79.4611	79.0798	79.0303	82.8455	82.753	82.6573	88.8845	91.0571	91.095	95.0605	94.7799	100	94.6957	84.2999	83.7271	84.3511	80.2123	80.7092	80.0621	80.1133	80.3081	80.2305	79.8309	77.7822	77.6551	77.0789
Rhizobium_rhizophilum_7209-2	77.4404	78.3154	78.8454	78.672	78.5267	78.8685	78.7562	78.9097	79.0781	79.0633	79.1062	79.1392	79.1079	79.2862	79.0187	79.1937	79.1607	78.1949	78.6175	78.6225	78.5911	78.3831	78.4161	79.2845	78.8437	78.7331	82.6804	82.5104	82.4806	88.6666	91.138	91.2849	94.4117	94.4942	94.6957	100	84.1431	83.5818	84.3247	80.0175	80.5177	79.9861	80.0092	80.1281	80.2288	79.7435	77.6518	77.4817	76.8973
Rhizobium_daejeonense_DSM_17795	78.573	79.6906	79.7732	79.367	79.1293	79.826	79.7335	79.821	79.7567	79.7385	80.4121	80.2007	80.1842	80.2982	80.2618	80.2949	80.2602	79.2597	79.4975	79.2878	79.372	79.088	79.192	79.8095	79.41	79.1012	85.0478	85.0924	85.0115	83.3176	84.4254	84.3412	84.7209	84.4238	84.2999	84.1431	100	86.6294	87.5836	81.2573	81.708	80.8363	80.8727	81.2144	81.2161	80.9981	78.6473	78.6192	78.0859
Rhizobium_naphthalenivorans_TSY03b	78.0017	79.2053	79.2498	78.7562	78.6852	79.3225	79.2251	79.1557	79.301	79.2977	79.6873	79.5041	79.5189	79.5883	79.5107	79.5288	79.5916	78.5465	78.6588	78.6274	78.639	78.3385	78.3897	79.2185	78.7645	78.4607	84.7638	84.7011	84.5608	82.6507	83.8839	83.8063	83.9863	83.8905	83.7271	83.5818	86.6294	100	92.2837	80.3592	80.8429	80.2305	80.2965	80.521	80.597	80.3543	78.0133	77.8845	77.3893
Rhizobium_selenitireducens_ATCC_BAA-1503	78.3187	79.6147	79.6444	79.1838	79.0996	79.7269	79.6295	79.5503	79.7963	79.7748	80.1578	80.0951	80.1281	80.1925	80.0373	80.0654	80.1017	78.989	79.1524	78.9477	78.9774	78.7314	78.7661	79.6246	79.0748	78.9956	85.4391	85.4027	85.2921	83.1938	84.5393	84.5212	84.6037	84.4799	84.3511	84.3247	87.5836	92.2837	100	80.7621	81.2837	80.7191	80.7043	81.1153	81.259	80.8314	78.601	78.4409	78.01
Allorhizobium_undicola_ORS_992	76.9881	77.7987	77.9324	77.7376	77.4553	77.7937	77.7046	77.7805	77.8416	77.8036	78.289	78.0612	78.0414	78.1388	78.1817	78.3319	78.322	77.5411	77.8036	77.7145	77.5643	77.4041	77.5577	78.469	78.1982	77.835	80.8595	80.7934	80.7059	79.7583	80.2701	80.1809	80.5227	80.389	80.2123	80.0175	81.2573	80.3592	80.7621	100	91.1198	83.7568	83.9202	84.5905	84.5476	78.5449	77.0096	76.861	76.3261
Rhizobium_paknamense_DSM_100301	77.3133	78.0051	78.3105	78.1371	77.84	78.3121	78.2197	78.289	78.2329	78.1933	78.8289	78.5565	78.4937	78.6406	78.7001	78.8222	78.8899	78.0463	78.3732	78.2197	78.0843	77.8086	77.9291	79.0038	78.7298	78.3385	81.3861	81.2573	81.2425	80.1611	80.9189	80.8132	81.0163	80.833	80.7092	80.5177	81.708	80.8429	81.2837	91.1198	100	84.612	84.7473	85.269	85.1931	79.1376	77.4338	77.3331	76.757
Allorhizobium_oryziradicis_N19	76.3112	76.9848	77.3893	77.2588	77.1912	77.0888	77.0376	77.1136	77.3612	77.3546	77.7145	77.6154	77.6452	77.7079	77.5114	77.665	77.6765	77.031	77.2192	77.178	77.2093	77.2456	77.2853	77.8763	77.485	77.3298	80.1743	80.039	80.0472	79.3703	80.2024	80.1133	80.1925	80.1314	80.0621	79.9861	80.8363	80.2305	80.7191	83.7568	84.612	100	96.4027	86.3933	87.0437	78.2114	76.5275	76.3327	75.7202
Allorhizobium_terrae_CC-HIH110	76.4004	77.0228	77.5626	77.3992	77.2588	77.2539	77.1862	77.2671	77.3843	77.3761	77.7426	77.6699	77.6666	77.7756	77.6369	77.8235	77.8334	77.0591	77.3595	77.2787	77.2258	77.2935	77.3282	78.0051	77.6732	77.4784	80.1925	80.1099	80.0901	79.4149	80.2486	80.143	80.3097	80.1941	80.1133	80.0092	80.8727	80.2965	80.7043	83.9202	84.7473	96.4027	100	86.3404	86.8654	78.2923	76.681	76.4862	75.8506
Allorhizobium_taibaishanense_strain_14971	76.4235	77.2225	77.7904	77.6402	77.5098	77.49	77.3975	77.4371	77.6022	77.5973	77.9869	77.8565	77.8532	77.9737	77.8746	77.9836	78.0331	77.5197	77.5544	77.315	77.3232	77.2853	77.3876	78.1355	77.7673	77.5494	80.5689	80.6069	80.5887	79.6626	80.521	80.3857	80.4005	80.4996	80.3081	80.1281	81.2144	80.521	81.1153	84.5905	85.269	86.3933	86.3404	100	91.8446	78.6109	76.9188	76.7372	76.0025
Allorhizobium_vitis_K309	76.4334	77.2027	77.7178	77.594	77.4685	77.4371	77.3546	77.3777	77.6435	77.6039	77.9984	77.9093	77.9473	77.977	77.7904	78.0133	77.9588	77.2902	77.4702	77.3018	77.3843	77.3678	77.4107	78.1041	77.6699	77.594	80.5507	80.4682	80.5672	79.6394	80.4253	80.389	80.346	80.4005	80.2305	80.2288	81.2161	80.597	81.259	84.5476	85.1931	87.0437	86.8654	91.8446	100	78.606	76.7636	76.6265	75.9777
Rhizobium_halophytocola_DSM_21600	76.2468	77.003	77.447	77.1879	77.1515	77.4867	77.4586	77.4537	77.6551	77.6353	77.6518	77.6055	77.561	77.7541	77.7591	77.7327	77.7409	77.1037	77.3051	77.0195	77.1004	76.8098	76.9023	77.764	77.1713	77.1581	80.5507	80.4897	80.4946	79.41	79.8854	79.7699	80.0637	79.9036	79.8309	79.7435	80.9981	80.3543	80.8314	78.5449	79.1376	78.2114	78.2923	78.6109	78.606	100	76.4235	76.2733	76.0735
Shinella_granuli_DSM_18401	76.7388	77.8449	77.5312	77.3249	77.0772	77.9143	77.8763	77.7013	77.7607	77.7756	78.4244	78.1734	78.2098	78.3633	78.36	78.3649	78.3121	77.2572	77.3645	77.3893	77.4305	77.1169	77.1499	77.4817	77.064	77.1053	78.502	78.469	78.426	77.2489	77.7029	77.6468	77.9374	77.8812	77.7822	77.6518	78.6473	78.0133	78.601	77.0096	77.4338	76.5275	76.681	76.9188	76.7636	76.4235	100	93.0827	84.5789
Shinella_zoogloeoides_PQ7	76.7058	77.7459	77.49	77.2721	76.9765	77.764	77.6831	77.5692	77.5874	77.5874	78.3616	78.185	78.1685	78.3121	78.2808	78.3418	78.2989	77.244	77.3348	77.244	77.2704	77.064	77.0789	77.3579	77.1086	77.0426	78.3897	78.3237	78.3303	76.9997	77.6105	77.5147	77.8845	77.7706	77.6551	77.4817	78.6192	77.8845	78.4409	76.861	77.3331	76.3327	76.4862	76.7372	76.6265	76.2733	93.0827	100	84.4683
Mycoplana_dimorpha_DSM_7138	76.0867	77.2242	76.9039	76.4978	76.2749	77.5593	77.4735	77.178	77.2588	77.2423	77.8614	77.4751	77.5478	77.6617	77.7112	77.7772	77.8268	76.5374	76.7471	76.6711	76.6299	76.3575	76.5044	76.8791	76.6282	76.4879	78.0282	78.0298	77.939	76.5853	77.0376	76.9567	77.2737	77.135	77.0789	76.8973	78.0859	77.3893	78.01	76.3261	76.757	75.7202	75.8506	76.0025	75.9777	76.0735	84.5789	84.4683	100
Rhizobium_azooxidifex_DSM_100211	75.9497	77.2011	77.0376	76.5605	76.4813	77.3348	77.2754	77.0938	77.1928	77.178	77.8268	77.5378	77.5758	77.6914	77.66	77.7161	77.693	76.653	76.7966	76.7619	76.7405	76.2501	76.4582	76.7537	76.4796	76.3492	77.9605	78.0183	77.8548	76.6348	76.8742	76.8692	77.1334	77.1004	77.0211	76.8907	78.114	77.4933	78.0232	76.2171	76.5655	75.6723	75.7648	75.9943	75.9728	75.991	84.6235	84.4403	89.6043
Rhizobium_subbaraonis_JC85	76.09	77.0888	77.1218	76.6414	76.544	77.419	77.3827	77.1367	77.1912	77.1846	77.8499	77.4421	77.5213	77.6435	77.6815	77.7541	77.7756	76.8048	76.7933	76.7751	76.6431	76.3641	76.4862	76.8643	76.6893	76.5027	77.9737	77.9324	77.8268	76.7603	77.1367	77.0475	77.3034	77.1664	77.1103	77.0178	78.1355	77.419	78.0084	76.3624	76.7438	75.7268	75.8424	76.2733	76.0966	75.8836	85.0181	84.8167	89.7661
Ensifer_morelensis_Lc04	76.7817	77.8036	77.5593	77.3166	77.2836	77.6237	77.5362	77.5742	77.6253	77.5874	78.2213	78.1289	78.1223	78.2461	78.152	78.1602	78.0298	76.9633	77.0971	77.1185	77.1515	76.9171	77.0129	77.2588	76.889	76.8461	78.2741	78.223	78.1602	76.9105	77.5857	77.4041	77.6419	77.5263	77.4388	77.3645	78.2329	77.8515	78.322	76.6001	77.0706	76.2023	76.2518	76.5077	76.4714	76.227	81.6486	81.5776	81.1781
Ensifer_adhaerens_Casida_A	76.6282	77.7574	77.518	77.2423	77.1466	77.5841	77.5362	77.5081	77.4751	77.457	78.2279	77.8746	77.8812	78.0315	78.1322	78.0661	77.9902	76.8643	76.9237	76.9947	76.9237	76.8214	76.9518	77.3282	76.9171	76.8412	78.3616	78.3352	78.2494	76.8148	77.4735	77.3249	77.5874	77.5114	77.4025	77.2522	78.2263	77.6848	78.147	76.6827	77.1169	76.0851	76.2204	76.4152	76.3459	76.0768	81.6932	81.6007	81.1401
Ensifer_sesbaniae_CCBAU_65729	76.7702	77.911	77.5973	77.2539	77.1119	77.7888	77.731	77.6204	77.5494	77.5114	78.3501	78.0397	78.0546	78.1867	78.2758	78.2659	78.1999	76.9485	77.1235	77.0475	77.0079	76.9221	77.0739	77.4437	77.0624	76.9947	78.5532	78.53	78.4524	76.9353	77.5593	77.4272	77.7211	77.6468	77.5147	77.343	78.3897	77.8135	78.3319	76.7999	77.2737	76.2733	76.4103	76.5655	76.478	76.2534	81.8137	81.7361	81.3366
Ensifer_psoraleae_CCBAU_65732	76.7438	77.9638	77.3909	77.0971	76.9683	77.8268	77.7706	77.5808	77.561	77.5263	78.3138	77.8713	77.8614	77.9671	78.3138	78.2065	78.1734	76.8709	76.9534	76.9105	76.8329	76.6662	76.7685	77.2093	76.9369	76.7388	78.3947	78.4442	78.4013	76.7619	77.4173	77.2077	77.5131	77.4091	77.3232	77.1202	78.322	77.6831	78.2147	76.7008	77.0772	76.0372	76.194	76.374	76.336	76.1478	81.6634	81.4554	81.2309
Ensifer_mexicanus_ITTG_R7	76.6975	77.8862	77.4503	77.1664	77.0079	77.8185	77.769	77.5577	77.594	77.5445	78.3088	77.9291	77.8944	78.0051	78.3682	78.2279	78.223	76.932	76.9947	76.9617	76.894	76.6827	76.8115	77.2935	77.0228	76.7867	78.4475	78.464	78.3765	76.7735	77.4289	77.2473	77.5296	77.4058	77.2952	77.1202	78.3435	77.8069	78.3088	76.719	77.14	75.9877	76.1593	76.3228	76.2171	76.2534	81.6767	81.4703	81.2326
Sinorhizobium_terangae_SEMIA_6460	76.6942	77.8367	77.5395	77.1928	77.0905	77.8251	77.7706	77.6171	77.5857	77.5329	78.3072	77.9374	77.9242	78.0579	78.4178	78.2428	78.2411	76.8775	76.9749	76.9452	76.8742	76.653	76.7438	77.282	77.0129	76.7933	78.5053	78.5432	78.4557	76.8181	77.4157	77.2225	77.5544	77.4041	77.3315	77.1235	78.393	77.7294	78.2907	76.719	77.1136	76.0339	76.1577	76.3343	76.2898	76.2567	81.6684	81.4158	81.2557
Sinorhizobium_saheli_LMG_7837	76.6051	77.7871	77.2721	76.9023	76.7454	77.622	77.5527	77.4503	77.3744	77.3529	78.1487	77.7013	77.7211	77.8581	78.1058	78.0232	78.0298	76.7355	76.8098	76.7207	76.7256	76.4301	76.5803	77.0888	76.8015	76.6265	78.4293	78.4954	78.3699	76.6893	77.3084	77.0327	77.4058	77.2654	77.1829	77.0261	78.1867	77.4966	77.9638	76.6067	77.0475	75.8523	76.0487	76.2303	76.1676	76.0636	81.5	81.2623	81.1319
Sinorhizobium_medicae_A321	76.2683	77.3827	76.8742	76.5258	76.3442	77.2572	77.1697	77.1416	77.1449	77.0987	77.802	77.4322	77.4041	77.5659	77.6699	77.5956	77.5907	76.4169	76.4747	76.4317	76.4268	76.1445	76.2138	76.6678	76.4119	76.1726	77.9043	77.8961	77.7888	76.2815	76.8907	76.6678	76.9138	76.9023	76.8329	76.7256	77.7541	77.1895	77.6022	76.0751	76.5721	75.4511	75.5898	75.8572	75.8556	75.7532	80.8776	80.7059	80.6069
Sinorhizobium_arboris_LMG_14919	76.445	77.6006	77.0145	76.7438	76.5754	77.5378	77.4603	77.3695	77.3761	77.3265	78.1058	77.594	77.5709	77.7376	77.9704	77.7772	77.8168	76.5787	76.6414	76.5209	76.5919	76.4218	76.478	76.9336	76.6249	76.4516	78.0513	78.0166	77.9522	76.3789	77.0195	76.8081	77.0739	76.9947	76.9369	76.8048	77.9687	77.3645	77.7657	76.3178	76.7982	75.5914	75.7697	76.024	75.986	75.9068	81.15	80.9866	80.8892
Sinorhizobium_meliloti_USDA1002	76.4334	77.6749	77.1268	76.8544	76.6447	77.6121	77.5263	77.4074	77.447	77.386	78.1107	77.7739	77.7327	77.8994	78.048	77.9093	77.9671	76.7091	76.7652	76.7256	76.7405	76.4945	76.544	76.9567	76.7223	76.4681	78.1751	78.1784	78.0909	76.5622	77.168	76.9287	77.2011	77.2143	77.1119	76.9584	78.1322	77.523	77.9374	76.402	76.9188	75.7037	75.8688	76.1808	76.1395	75.9629	81.2375	81.0939	80.9833
Ensifer_glycinis_CCBAU_23380	76.6117	77.8003	77.2027	76.8692	76.6893	77.6286	77.5411	77.4784	77.4322	77.3992	78.1833	77.7294	77.7194	77.8647	78.1008	78.0001	78.0166	76.6133	76.7916	76.8081	76.7405	76.4185	76.5275	77.064	76.8296	76.6711	78.2758	78.3336	78.218	76.6315	77.2275	76.9997	77.3496	77.2308	77.1037	76.9039	78.1041	77.5329	78.0562	76.5209	76.8808	75.8061	75.9678	76.1544	76.0867	76.1395	81.3646	81.2012	81.183
Sinorhizobium_americanus_CFNEI_156	76.5027	77.7508	77.2886	76.9188	76.6893	77.6072	77.523	77.4371	77.4404	77.4223	78.1553	77.7838	77.7855	77.9506	78.1206	78.0199	78.0001	76.615	76.894	76.8758	76.8148	76.407	76.5506	77.0739	76.7388	76.6596	78.2626	78.3006	78.223	76.6596	77.2968	77.0541	77.4091	77.2407	77.1317	76.9501	78.1371	77.5857	78.0711	76.5225	76.9287	75.8638	76.0124	76.1907	76.156	76.1478	81.401	81.2111	81.0559
Sinorhizobium_fredii_USDA_205	76.3294	77.5659	77.0789	76.8081	76.5902	77.3794	77.3166	77.2803	77.2539	77.2291	77.9671	77.6369	77.6253	77.7393	77.9374	77.8268	77.8614	76.5093	76.6348	76.6265	76.5721	76.2105	76.2815	76.8197	76.5655	76.4119	78.0017	78.0447	78.0084	76.4714	77.069	76.823	77.2093	77.107	76.9798	76.7883	77.9291	77.348	77.8845	76.3277	76.681	75.636	75.7714	76.0372	75.9216	75.9431	81.1484	80.9998	80.8941
Ensifer_shofinae_CCBAU_251167	76.4796	77.698	77.2407	76.9188	76.6893	77.5626	77.5081	77.4603	77.4338	77.4041	78.114	77.7227	77.7211	77.8515	78.1157	78.0133	77.9819	76.6051	76.7751	76.7504	76.6777	76.3525	76.445	76.9947	76.7339	76.5737	78.2213	78.2593	78.18	76.5704	77.1846	76.9237	77.3232	77.2341	77.1086	76.8758	78.1041	77.5527	78.0711	76.549	76.9303	75.8589	76.0586	76.1874	76.1131	75.9728	81.3036	81.1566	81.0939
Sinorhizobium_kostiense_DSM_13372	76.1148	77.4289	76.8643	76.4202	76.2832	77.1978	77.1218	77.0591	77.0459	76.9997	77.7789	77.2011	77.2423	77.3827	77.6468	77.5329	77.5164	76.2584	76.3277	76.3591	76.2881	75.9464	76.1115	76.6777	76.3806	76.1511	77.9456	78.0067	77.8944	76.3888	76.8725	76.7273	77.0508	76.8923	76.8263	76.6067	77.7805	77.1829	77.6996	76.1808	76.5655	75.3801	75.5353	75.8358	75.7252	75.6839	80.9139	80.668	80.6465
Ensifer_alkalisoli_YIC4027	76.1626	77.589	76.7586	76.4103	76.26	77.1978	77.1548	77.0195	77.031	76.9782	77.622	77.0096	77.0657	77.2176	77.5445	77.4305	77.4107	76.2122	76.3178	76.3393	76.2452	75.9464	76.1115	76.7173	76.374	76.1626	77.9027	77.9341	77.8581	76.3244	76.7636	76.6216	76.9633	76.856	76.7058	76.5919	77.7128	77.2258	77.6897	76.26	76.653	75.4462	75.6112	75.8308	75.8374	75.6575	80.9354	80.7439	80.6151
Ensifer_sojae_CCBAU_05684	76.3112	77.6121	77.0079	76.6546	76.4268	77.3513	77.31	77.1796	77.168	77.1367	77.868	77.2754	77.3463	77.452	77.7046	77.6419	77.6386	76.4004	76.4549	76.4912	76.3921	76.1428	76.26	76.828	76.4549	76.3393	77.9935	78.0364	77.9539	76.4086	76.9419	76.7784	77.1746	76.9798	76.8857	76.7454	77.8268	77.3117	77.7624	76.4103	76.8032	75.5848	75.7879	75.9216	75.9134	75.7631	81.1368	80.9585	80.8033
Pararhizobium_arenae_MIM27	76.2171	77.2275	77.2919	77.0905	76.932	77.2077	77.1317	77.2952	77.2737	77.2787	77.7937	77.6782	77.7525	77.8697	77.7475	77.8334	77.8152	76.7669	76.8527	76.9237	76.8742	76.7157	76.7834	77.1251	76.79	76.6199	77.8218	77.9043	77.8168	76.7702	77.3216	77.1879	77.5048	77.4388	77.3711	77.2143	78.0859	77.5923	78.1058	76.6348	76.9221	76.1676	76.2584	76.4945	76.4813	76.3046	81.4653	81.3234	80.7356
Pararhizobium_antarcticum_NAQVI_59	75.9167	76.9485	77.0079	76.7933	76.8725	76.9716	76.9105	76.9864	77.3298	77.31	77.5279	77.5445	77.5478	77.7112	77.2638	77.5544	77.4801	76.5803	76.4103	76.5655	76.6513	76.5324	76.5044	76.8428	76.3475	76.199	77.5511	77.5511	77.5395	76.369	77.0574	77.003	77.0112	77.0492	76.9633	76.9584	77.6848	77.4008	77.9852	76.128	76.445	75.9497	75.9249	76.1874	76.3393	75.882	81.079	80.8512	80.2734
Pararhizobium_giardinii_H152	76.4433	77.4768	77.5098	77.2077	77.0657	77.5725	77.6303	77.589	77.7624	77.7178	78.1635	78.0249	78.0133	78.1734	78.0199	78.2593	78.2098	77.0756	76.9584	77.0756	77.0442	76.9155	76.9386	77.2423	76.8725	76.7322	78.2675	78.2494	78.1668	76.6992	77.4173	77.3133	77.4999	77.49	77.2886	77.1746	78.2907	77.84	78.3815	76.7041	77.1466	76.2369	76.3789	76.5258	76.4928	76.2221	81.5892	81.3811	80.9453
Pararhizobium_polonicum_F5.1	76.3492	77.2836	77.5131	77.2357	77.2704	77.4256	77.3794	77.5015	77.7459	77.7161	78.0661	78.1355	78.1074	78.2692	77.9869	78.18	78.0859	77.2671	77.0772	77.2159	77.2853	77.1136	77.2093	77.3529	76.8659	76.8494	78.076	78.0447	77.9852	76.8164	77.5775	77.5362	77.5923	77.5676	77.4916	77.3926	78.3517	77.9489	78.4987	76.823	77.2935	76.5308	76.5902	76.6645	76.7471	76.3277	81.7097	81.5033	80.805
Rhizobium_sp._9140	74.9756	75.8341	75.8902	75.5469	75.5436	75.8952	75.8209	75.953	76.0421	76.0009	76.1841	76.2766	76.3558	76.44	76.2056	76.4268	76.2617	75.4973	75.4263	75.3554	75.5914	75.3983	75.4759	75.74	75.2778	75.3339	76.2485	76.2254	76.1973	75.4148	75.8539	75.6872	75.7796	75.7516	75.7268	75.6921	76.3426	75.9497	76.4466	75.0301	75.5337	74.6603	74.7346	75.0301	75.1011	74.8964	79.0913	78.9758	78.677
Rhizobium_sp._NFR03	75.0731	75.9183	75.9827	75.7219	75.7516	76.0042	75.9431	76.0685	76.2138	76.1759	76.2947	76.3409	76.374	76.4813	76.2964	76.4483	76.3195	75.5881	75.5452	75.5155	75.6657	75.499	75.5502	75.8638	75.3653	75.4594	76.3442	76.331	76.265	75.5122	75.9513	75.8242	75.8985	75.877	75.8836	75.7895	76.4532	76.0273	76.5655	75.1523	75.641	74.7726	74.8386	75.1672	75.2447	74.9558	79.1689	79.0187	78.7645
Rhizobium_sp._Leaf371	74.9641	75.8374	75.7928	75.5171	75.5254	75.877	75.8176	75.9761	76.0075	75.9728	76.1494	76.2221	76.2155	76.3376	76.156	76.336	76.227	75.4164	75.4313	75.3884	75.565	75.2662	75.3735	75.7846	75.2827	75.3537	76.2039	76.2386	76.1577	75.3702	75.8308	75.7384	75.8044	75.8176	75.7367	75.7037	76.3855	75.92	76.435	75.0912	75.5733	74.6636	74.7148	75.0252	75.1176	74.908	79.159	78.9642	78.6753
Rhizobium_sp._Leaf383	74.7165	75.6608	75.5815	75.258	75.2778	75.6806	75.5832	75.7086	75.8292	75.7697	76.0009	76.0207	76.0223	76.1511	75.9711	76.1346	76.0174	75.2976	75.1672	75.1292	75.2464	75.0169	75.0912	75.5204	75.0648	75.1738	75.9266	75.991	75.9117	75.1985	75.6839	75.5221	75.6294	75.5964	75.5469	75.4544	76.1379	75.6591	76.1659	74.8568	75.3471	74.4672	74.5382	74.7907	74.903	74.6372	78.8982	78.7298	78.459
Rhizobium_oryzae_CGMCC_1.7048	74.4639	75.3735	75.1655	74.8716	74.7181	75.3124	75.2167	75.2431	75.3009	75.2811	75.6558	75.4495	75.5171	75.636	75.5237	75.7037	75.7648	75.0103	74.9261	74.8981	74.941	74.7941	74.865	75.4115	74.9542	74.9922	75.702	75.7351	75.6905	74.8848	75.2761	75.1061	75.3818	75.1936	75.2068	75.045	75.8506	75.3388	75.7384	74.832	75.1738	74.3219	74.3549	74.7759	74.5794	74.3731	78.1157	78.0529	77.7029
Rhizobium_rhizosphaerae_MH17	74.6801	75.4973	75.3801	75.012	74.8997	75.3752	75.2992	75.4495	75.4511	75.4329	75.7433	75.5667	75.641	75.7681	75.6674	75.816	75.8259	75.0648	75.0698	75.04	75.0202	74.9591	74.9889	75.6641	75.2365	75.2464	75.8704	75.8655	75.7928	75.2266	75.5122	75.3355	75.5502	75.4181	75.4445	75.2745	76.1362	75.641	75.9629	75.2068	75.5403	74.5778	74.6785	74.9558	74.7231	74.6058	78.3385	78.1999	77.8003
Martelella_endophytica_YC6887	71.7746	72.321	71.9793	71.6788	71.4741	72.2814	72.2104	72.2038	72.0436	72.0106	72.2137	71.905	71.9281	71.9941	72.184	72.0519	72.0073	71.2892	71.6293	71.7019	71.6491	71.3833	71.4477	72.0172	71.4675	71.4394	72.3936	72.3788	72.3194	71.5979	71.8274	71.6821	72.1014	72.0024	71.9297	71.8604	72.4844	71.9182	72.3276	71.7448	72.0321	71.1158	71.2281	71.1687	71.1257	71.7481	71.8505	71.8241	71.5599
Martelella_mediterranea_DSM_17316	71.4939	72.212	71.7135	71.3783	71.2661	71.9479	71.8604	71.9198	71.8554	71.8257	71.9297	71.7003	71.7102	71.7746	72.0304	71.7812	71.7911	71.1835	71.4048	71.38	71.4295	71.2	71.2908	71.8835	71.4675	71.2397	72.1658	72.1146	72.0651	71.4262	71.7201	71.5913	71.9099	71.7762	71.7762	71.659	72.1295	71.7283	72.0767	71.4312	71.5665	70.8633	71.0416	70.9574	70.9144	71.6606	71.6854	71.5979	71.3816
Martelella_mediterranea_USBA-857	71.3123	71.8984	71.4823	71.0944	71.0647	71.7448	71.6491	71.6309	71.6392	71.6095	71.6887	71.3767	71.3453	71.4213	71.7366	71.5368	71.5352	70.8616	71.0713	71.0713	71.063	70.8633	70.8484	71.5121	71.0944	70.8913	71.8455	71.8538	71.7845	71.0416	71.3651	71.1456	71.6012	71.4345	71.479	71.3668	71.8736	71.5055	71.7151	71.2149	71.4658	70.7147	70.8253	70.6833	70.5892	71.347	71.2925	71.3106	71.2132
Hoeflea_marina_DSM_16791	70.8567	71.7762	71.0564	70.8913	70.8798	71.8026	71.7448	71.5352	71.6326	71.6062	71.7349	71.4262	71.4394	71.5484	71.6425	71.5484	71.5814	70.9656	70.921	70.8748	70.9755	70.9309	71.0316	71.4114	71.025	70.9557	72.1278	72.0139	71.9512	71.5005	71.7547	71.5781	71.7168	71.6639	71.6276	71.6128	72.0255	71.6788	72.1889	71.0795	71.238	70.7427	70.8765	70.9161	70.9111	71.1059	72.9715	72.7981	72.5323
Hoeflea_olei_JC234	71.1967	72.0701	71.4394	71.0118	71.03	72.1361	72.0288	71.7168	71.8208	71.8224	71.9347	71.6227	71.6062	71.7762	71.9215	71.867	71.8455	71.063	71.2958	71.0795	71.1951	70.9772	71.0696	71.7019	71.2859	71.2463	72.4778	72.3771	72.2632	71.5913	71.9066	71.7779	72.108	71.9248	71.9941	71.8488	72.2781	71.7878	72.2203	71.38	71.6194	70.9508	71.1026	71.1951	71.1687	71.2842	73.2554	73.12	72.7601
Hoeflea_halophila_KCTC_23107	70.581	71.3585	70.8864	70.5413	70.5298	71.5418	71.479	71.2083	71.2793	71.2562	71.3288	71.1125	71.1786	71.2644	71.3651	71.3007	71.309	70.5942	70.7262	70.6734	70.7312	70.4918	70.5843	71.0036	70.7477	70.6784	71.8224	71.7085	71.6656	71.2033	71.38	71.2908	71.5715	71.3833	71.3849	71.2991	71.6293	71.2545	71.6474	70.7659	71.0069	70.3597	70.5281	70.5116	70.4951	70.9111	72.3491	72.2797	72.0271
Hoeflea_phototrophica_DFL-43	70.8319	71.725	71.2298	70.888	70.8335	71.7746	71.6854	71.5005	71.5137	71.5319	71.5088	71.2265	71.2479	71.375	71.626	71.5055	71.4526	70.7576	70.8946	70.7361	70.8798	70.7477	70.8088	71.2776	70.992	70.9557	72.1328	72.0205	71.9826	71.3453	71.5649	71.4873	71.8323	71.697	71.7382	71.6177	71.8687	71.5236	71.8802	70.822	71.1274	70.6305	70.7675	70.6569	70.7328	71.1621	72.7139	72.5967	72.43
Foliimonas_ilicis_SB112	67.8091	68.3093	68.4827	68.1822	68.0666	68.6692	68.5718	68.3935	68.4265	68.3853	68.519	68.3671	68.3308	68.4447	68.4018	68.4117	68.4249	67.8339	67.9197	67.9015	67.961	67.8372	67.9445	68.2961	67.9907	67.9527	68.6263	68.6015	68.5289	67.918	68.1591	68.0683	68.2532	68.1937	68.1261	68.0749	68.6081	68.2086	68.6312	67.923	68.0881	67.4475	67.5532	67.6457	67.606	67.8239	69.3692	69.3973	69.0885
Mesorhizobium_zhangyense_CGMCC1.15528T	68.2334	68.6725	68.6577	68.4133	68.2713	68.9234	68.836	68.689	68.7369	68.7072	68.9201	68.8227	68.8079	68.9267	68.9466	68.902	68.8574	68.2912	68.3522	68.2912	68.3093	68.3159	68.3539	68.5586	68.3522	68.3919	69.1216	69.0885	68.9862	68.3853	68.6296	68.6197	68.727	68.6709	68.5669	68.4562	69.0209	68.6098	69.077	68.4051	68.6296	67.7926	67.9197	68.0122	68.0155	68.2812	69.848	69.7918	69.5805
Aminobacter_aminovorans_DSM7048T	67.9989	68.4117	68.3506	68.0237	67.9676	68.6626	68.5817	68.5553	68.6279	68.5999	68.6197	68.4975	68.4893	68.5966	68.6098	68.5157	68.5074	67.8784	67.9775	67.9461	68.0369	67.9197	67.9923	68.3539	68.0336	67.9989	68.8079	68.7947	68.6923	68.098	68.4051	68.2631	68.4513	68.3407	68.2879	68.1888	68.798	68.3011	68.7237	68.0914	68.3077	67.5367	67.639	67.715	67.6853	67.8916	69.6697	69.5524	69.2734
Mesorhizobium_plurifarium_ORS1032T	67.6688	68.1294	67.8272	67.644	67.507	68.273	68.1904	68.2416	68.2482	68.2119	68.4496	68.2499	68.2647	68.3489	68.3886	68.3423	68.3605	67.7051	67.7926	67.7298	67.7464	67.6638	67.7827	67.923	67.8372	67.6787	68.4695	68.4942	68.3968	67.5912	67.8487	67.7959	67.8751	67.7876	67.7563	67.611	68.2532	67.9659	68.2317	67.7629	68.0303	67.2214	67.3997	67.365	67.2593	67.5763	69.0704	68.9334	68.836
Mesorhizobium_shonense_DSM29846T	67.6407	68.0815	67.7777	67.5416	67.4905	68.2581	68.1855	68.306	68.2829	68.2548	68.4183	68.2466	68.2334	68.3324	68.4364	68.3407	68.3489	67.639	67.6853	67.6572	67.7249	67.6209	67.71	67.9131	67.7893	67.7067	68.4513	68.4843	68.372	67.5169	67.8306	67.7678	67.8487	67.781	67.7398	67.6357	68.2202	67.9593	68.2515	67.7398	67.9775	67.1834	67.3138	67.332	67.2296	67.5615	68.9994	68.9003	68.7914
Mesorhizobium_silamurunense_CCBAU01550T	65.3179	65.7686	65.4632	65.2551	65.1577	66.041	65.9502	65.904	65.937	65.9023	66.0014	65.8775	65.8924	65.9848	66.0245	65.9238	65.9353	65.3228	65.4384	65.3839	65.4087	65.2799	65.3525	65.6266	65.4863	65.4268	66.1318	66.1202	66.2176	65.2287	65.5193	65.4566	65.5143	65.4599	65.478	65.3327	65.8973	65.5787	65.828	65.4714	65.7141	64.854	64.9794	64.9794	64.8573	65.2915	66.6568	66.5462	66.4009
Mesorhizobium_huakuii_7653R	67.7662	68.273	68.0963	67.7513	67.7117	68.4051	68.3093	68.3654	68.4034	68.372	68.4331	68.4612	68.481	68.585	68.5421	68.481	68.5091	67.8718	67.885	67.7232	67.8157	67.6671	67.7579	68.027	67.9412	67.7678	68.5322	68.514	68.3671	67.6506	68.0435	67.9329	68.0551	67.989	67.9098	67.8173	68.3687	68.0336	68.3886	67.6919	68.098	67.3221	67.436	67.4475	67.4178	67.7398	69.2355	69.1958	69.0572
Mesorhizobium_ciceri_WSM1271	67.611	68.1046	67.8355	67.6556	67.6044	68.2713	68.169	68.1657	68.2614	68.2218	68.2169	68.3126	68.3605	68.4628	68.3489	68.3143	68.3324	67.7645	67.7051	67.6324	67.7001	67.5615	67.6457	67.9147	67.8025	67.6027	68.2895	68.2945	68.2004	67.4773	67.8768	67.7695	67.8817	67.8553	67.7546	67.6787	68.1805	67.8421	68.2614	67.6126	68.0204	67.2049	67.3138	67.3452	67.3171	67.6077	69.2157	69.1529	68.8558
Mesorhizobium_loti_DSM_2626	67.5664	68.0221	67.7199	67.5565	67.5053	68.1459	68.0897	68.093	68.2119	68.1921	68.1508	68.2268	68.2367	68.3737	68.2383	68.1937	68.2284	67.6836	67.6027	67.4905	67.5796	67.5136	67.6225	67.8438	67.6787	67.5862	68.2746	68.2548	68.1459	67.4195	67.8256	67.7216	67.8239	67.7975	67.6605	67.6176	68.1327	67.8355	68.2301	67.5284	67.9544	67.2544	67.36	67.3171	67.2808	67.535	69.1067	69.0621	68.7798
Mesorhizobium_robiniae_DSM100022T	67.5515	68.0567	67.6968	67.4261	67.3898	68.1789	68.1046	68.0287	68.1277	68.0798	68.1426	68.0815	68.0963	68.2053	68.1343	68.093	68.1277	67.5466	67.4921	67.469	67.4525	67.3584	67.4674	67.7199	67.5482	67.4178	68.2268	68.2301	68.1228	67.3402	67.649	67.6011	67.7464	67.7084	67.6291	67.5499	68.0551	67.7579	68.1145	67.4938	67.8487	66.9952	67.1817	67.1273	67.0282	67.4211	69.0407	68.9829	68.7749
Mesorhizobium_waimense_ICMP19557T	67.7761	68.3275	67.9346	67.6143	67.6688	68.4265	68.3555	68.3308	68.3192	68.2862	68.372	68.3291	68.3638	68.4579	68.4018	68.4232	68.4364	67.7992	67.7744	67.7975	67.7282	67.6176	67.6935	67.9775	67.8718	67.6902	68.5239	68.5388	68.4216	67.5994	67.9015	67.8239	67.9709	67.9709	67.8685	67.7876	68.2383	67.9824	68.4084	67.6803	68.0501	67.223	67.3633	67.4244	67.327	67.6853	69.2371	69.1562	68.9598
Georhizobium_profundi_WS11	70.5149	71.3173	71.2265	70.8847	70.8682	71.697	71.6392	71.5071	71.6689	71.6309	71.479	71.2545	71.2215	71.3866	71.522	71.5269	71.4889	70.7956	70.7708	70.7081	70.8071	70.7972	70.8104	71.1736	70.9425	70.7972	71.9	71.8703	71.7382	71.167	71.4691	71.3668	71.5269	71.4394	71.5286	71.3866	71.7911	71.3503	71.8274	70.9128	71.096	70.4324	70.5215	70.6734	70.6338	70.964	72.6462	72.5257	72.2847
Pararhizobium_haloflavum_XC0140	70.6222	71.451	71.0531	70.6982	70.7378	71.7679	71.7234	71.6062	71.6243	71.6227	71.5897	71.1786	71.1059	71.2941	71.6194	71.5335	71.5335	70.7659	70.8567	70.7972	70.7989	70.5743	70.5892	71.1125	70.8055	70.7609	71.6738	71.7151	71.6128	70.9062	71.096	70.9821	71.2199	71.1505	71.1984	71.1158	71.5864	71.1538	71.5913	70.85	71.0168	70.1963	70.2788	70.5644	70.6189	70.8385	72.7552	72.6347	72.4679
Rhizobium_grahamii_CCGE_502	77.6336	78.5878	79.4347	79.0517	78.8437	79.4116	79.4281	79.3703	79.2003	79.2102	80.2585	80.214	80.209	80.3956	80.2833	80.2635	80.2272	79.4215	79.1227	79.2003	79.197	78.7793	78.8883	79.0616	78.6869	78.4128	79.8276	79.793	79.76	78.2362	79.1359	78.9378	79.3654	79.1607	79.0666	78.9312	80.1232	79.3588	79.9465	78.1652	78.6522	77.84	77.8829	78.1652	77.9918	77.6765	78.9395	78.8932	78.1602
Rhizobium_leguminosarum_USDA_2370	77.9423	79.0567	79.4314	79.0616	78.8965	79.6163	79.5041	79.5156	79.5074	79.4694	80.6448	80.6382	80.6514	80.8132	80.63	80.597	80.6201	79.4463	79.1854	79.3555	79.3819	78.9213	78.9824	79.3241	78.8222	78.5994	80.1314	80.1017	80.105	78.426	79.2218	79.1425	79.3852	79.263	79.1887	79.055	80.3807	79.5602	80.2206	78.2362	78.6489	77.8779	77.9093	78.0529	78.1421	77.7937	78.9411	78.9692	78.2758
Rhizobium_tumorigenes_1078	76.686	77.6022	78.0925	77.8466	77.9242	78.1454	78.0678	78.1173	78.3006	78.2808	78.781	79.1145	79.0616	79.1706	78.7793	78.8503	78.7727	78.2874	77.9456	77.8944	77.835	77.6881	77.7194	78.0133	77.5824	77.3249	78.6671	78.6605	78.6208	77.2886	78.1982	77.9704	78.256	78.0496	78.0678	77.9308	78.9411	78.4921	79.0418	77.1829	77.5857	77.1119	77.178	77.1202	77.244	76.927	77.5973	77.6072	76.8659
Rhizobium_rhizogenes_ATCC_11325	77.7194	78.852	79.159	78.8355	78.7579	79.3258	79.2317	79.2581	79.2647	79.2531	80.4022	80.2965	80.2618	80.3559	80.2816	80.3147	80.2717	79.2911	79.0022	78.8949	78.9015	78.7182	78.7991	78.8668	78.5465	78.3319	79.8953	79.9317	79.8029	78.1817	78.9494	78.7612	79.0138	78.8932	78.8156	78.748	80.138	79.377	79.9317	78.0546	78.6109	77.8202	77.8928	78.1421	78.0084	77.5758	78.8635	78.9659	78.1107
Rhizobium_tropici_CIAT_899	77.8845	78.8784	79.2086	78.8949	78.748	79.263	79.2102	79.131	79.1838	79.1755	80.4682	80.2338	80.2272	80.3576	80.3262	80.3361	80.247	79.334	78.9906	78.9659	78.8652	78.6704	78.809	79.0501	78.6093	78.3782	79.8937	79.8623	79.7748	78.0859	78.923	78.6869	79.1029	78.9279	78.8322	78.809	80.0439	79.2548	79.8144	78.19	78.7661	77.7904	77.901	78.2312	78.081	77.6435	78.8916	78.8784	78.0859
Rhizobium_album_NS-104	78.3105	79.7748	80.0158	79.6361	79.3935	79.9069	79.8491	79.7633	79.8524	79.8227	80.7208	80.6283	80.63	80.7802	80.7439	80.7059	80.6845	79.6295	79.3951	79.5222	79.4248	79.2581	79.2663	79.7104	79.2416	79.0666	80.7059	80.7059	80.6118	79.0071	79.7847	79.7121	79.9581	79.8706	79.7946	79.6163	80.871	80.3229	80.8809	78.5878	79.0154	78.1305	78.2329	78.6572	78.5317	78.0117	79.6906	79.5899	78.7496
Gellertiella_hungarica_DSM_29853	76.5275	77.5593	77.1928	76.7504	76.5935	77.5973	77.523	77.4404	77.3711	77.3612	78.0992	77.665	77.6765	77.797	77.9258	77.8135	77.8532	76.9749	77.0426	76.9699	76.8131	76.828	77.003	77.6237	77.2902	77.2374	78.4557	78.3897	78.3451	77.1928	77.7756	77.6039	77.9836	77.7673	77.7624	77.589	78.3567	77.8036	78.2857	76.8346	77.1631	76.1659	76.2898	76.6249	76.5275	76.2204	77.6485	77.594	76.9947
[truncated: 56 more columns]
